# Supplementary material for: Greater family size is associated with less cancer risk: an ecological analysis of 178 countries
Source: BMC Cancer. 2018 Sep 26;18:924. doi: 10.1186/s12885-018-4837-0 (PMC6156945; doi:10.1186/s12885-018-4837-0)
Supplement: Supplementary file 1 — The whole set of data for this study. (XLSX 47 kb) [file 12885_2018_4837_MOESM1_ESM.xlsx]

## Sheet: SPSS 178
Country/Population	Total Fertility Rate, Mean of 2009-2011	Household Size	All cancers excl. non-melanoma skin cancer (C00-97, but C44) - all ages: total	All cancers excl. non-melanoma skin cancer (C00-97, but C44)- all ages: female	All cancers excl. non-melanoma skin cancer (C00-97, but C44) - all ages: male	All cancers excl. non-melanoma skin cancer (C00-97, but C44) – 0-49: total	All cancers excl. non-melanoma skin cancer (C00-97, but C44) – 0-49: female	All cancers excl. non-melanoma skin cancer (C00-97, but C44) – 0-49: male	Bladder (C67), all ages	Breast(C50), all ages	Cervix uteri (C53), all ages	Colorectum (C18-21), all ages	Corpus uteri (C54), all ages	Lung (C33-34), all ages	Melanoma of skin (C43), all ages	Ovary (C56), all ages	Stomach (C16), all ages	GDP PPP 2010	Urbanization 2010	Life Expectancy (e60, 2005-2010)	Biological State Index (Ibs)	Income group, The World Bank
Afghanistan	5.66067		115.2	119.5	112.4	30.8301	36.1364	25.8969	3.3	35.1	8.8	4.9	7.9	6.9	0.6	3.8	12.7	1604.19	24.689	15.5303	0.71993	Low income
Albania	1.74433		178.3	173.2	185	66.5132	86.5077	46.8313	10	53.9	5	8.4	11.1	26.2	0.9	3.2	20.1	9480.89	52.163	20.3498	0.975085	Upper middle income
Algeria	2.809	5.54229	123.5	132.7	116.2	49.9664	65.9875	34.4985	5.9	48.5	8.5	11.5	1.5	9.9	0.5	5	6	12241.4	67.526	17.7003	0.954124	Upper middle income
Angola	6.216		100.8	112.2	89.9	22.8514	31.9666	13.6764	2.3	23.5	35.5	5	3.2	2	1.7	3.5	3.8	6904.56	40.097	15.4049	0.768871	Lower middle income
Argentina	2.21467		216.7	211.8	230.4	63.6386	82.2863	45.3115	6	71.2	20.8	23.8	7.8	20.9	2.9	8.7	6.7		90.966	20.8644	0.976303	Upper middle income
Armenia	1.73733	4.12332	257	226.4	305.6	84.6646	107.687	60.5316	12.3	74.1	13.8	19.3	26.7	35.9	1.8	8.5	15.1	6376.33	63.58	19.6797	0.976386	Lower middle income
Australia	1.914	2.61385	323	278.6	373.9	99.5356	121.391	78.3214	7.6	86	5.5	38.4	12.1	27	34.9	7.6	4.8	39048.2	88.733	24.6094	0.989885	High income
Austria	1.42	2.40552	254.1	222.7	295.2	92.7902	111.646	74.4611	11.4	68	5.8	26	10.4	27.5	9.9	7.3	6.8	41677.5	65.852	23.2256	0.990943	High income
Azerbaijan	1.9	4.89121	141.9	124	165.8	55.2122	66.053	44.674	2.7	25.4	9.8	6.7	2.8	11.5	0.8	2.5	13	15627.7	53.401	17.9173	0.959516	Upper middle income
Bahamas	1.899		208.9	223.4	199.5	74.0596	118.84	29.4276	2	98.9	20.6	20.3	15.5	9.7	0.9	8.9	7	22468.5	82.549	22.0275	0.973918	High income
Bahrain	2.14533		112.4	121.9	112.8	26.3025	39.3097	18.4881	6.3	42.5	5.9	11.3	4.7	15.5	0.3	4.4	3.9	39732.9	88.535	19.0706	0.981116	High income
Bangladesh	2.27967		104.4	100	109.4	34.2241	45.799	22.973	1.6	21.7	19.2	3.6	1.5	10	0.1	4.4	5.7	2409.55	30.462	17.9164	0.920698	Lower middle income
Barbados	1.83867		263.1	258.1	277.2	90.2648	118.901	63.2813	4.4	94.7	25.4	28.4	34.1	4.9	0	7	6.7	15025	32.06	19.1595	0.981287	High income
Belarus	1.45667	2.99571	218.7	190.6	275.5	82.4964	102.905	62.0792	6.5	45.9	13.2	24.4	17.1	26.2	4.1	10.9	18.8	15385.6	74.615	16.8418	0.982938	Upper middle income
Belgium	1.83667	2.4357	321.1	288.9	364.8	111.733	145.022	79.2935	17.5	111.9	8.6	36.7	13.2	36.8	12.1	8.1	5.8	39215.7	97.641	22.9316	0.990157	High income
Belize	2.80267		160.7	161.2	160.6	32.6938	42.4	22.7612	3.2	39.6	32.7	9	15.9	11.8	0.7	3.2	5.7	8042.98	44.963	20.9056	0.969398	Upper middle income
Benin	5.09567		94.3	102.7	87.2	26.1288	32.1809	20.0439	1.7	30.2	27.6	4.4	3.4	1.5	0.8	3.2	3.7	1603.46	41.854	15.4847	0.83445	Low income
Bhutan	2.37767		79.2	77.1	82	22.8682	26.828	19.361	1	4.6	12.8	3.5	0	6.9	0.9	5.2	17.2	6383.76	34.793	19.1675	0.894328	Lower middle income
Bolivia	3.35933	2.97777	143.9	164.3	123.9	40.765	58.4694	23.3837	2.4	19.2	47.7	9.1	4	5.1	2.5	6.9	7.8	5172.15	66.426	18.4144	0.930649	Lower middle income
Bosnia and Herzegovina	1.24233		161.1	147.8	180	61.9405	78.3402	45.2087	7	37.4	13.7	16.6	9.6	26.5	1.9	8.1	8	8746.08	39.226	19.6996	0.930649	Upper middle income
Botswana	2.76133		107.6	104.7	113.9	36.9912	43.9014	30.4415	0.9	19.9	30.3	3.5	4	4.8	1.7	3.1	0.9	13079.3	56.235	15.6766	0.883605	Upper middle income
Brazil	1.84067	3.79377	205.5	186.8	231.6	58.8897	76.6717	41.1232	4.5	59.5	16.3	15.8	5.6	16.3	2.8	5.2	9.2	13759.4	84.335	21.096	0.974586	Upper middle income
Brunei Darussalam	2.05133		163.2	179	149.5	46.0483	56.3837	35.7036	1.6	48.6	16.9	25	12.6	22.7	2.5	8.8	7.4	69208.2	75.51	20.852	0.984968	High income
Bulgaria	1.58	2.80557	234.8	220.1	260.5	93.3724	119.497	68.2489	11	58.5	24.5	31.5	17.8	28.1	3.4	14	10.3	14690.5	72.302	18.4827	0.983595	Upper middle income
Burkina Faso	5.868	5.9392	88.2	99.8	75.9	23.1475	30.9539	15.4446	2.9	22.7	23.3	2.5	2.3	2.4	0.7	3.1	3	1438.32	25.665	14.8889	0.634765	Low income
Burundi	6.30367		135.8	143	132.2	35.7288	44.7001	26.6731	2.1	23.5	49.3	6	2.7	1.7	1.7	4.5	4	710.629	10.641	15.744	0.735917	Low income
Cambodia	2.96733		140.4	134.1	155.3	41.9116	50.1326	33.7209	2.2	19.3	23.8	8.2	2.5	12.4	0.7	4.5	5	2462.24	19.81	23.4257	0.887939	Lower middle income
Cameroon	5.01667		97.6	114.1	81.2	43.6809	56.8805	30.6338	0.8	35.2	30	3.3	2.8	1.5	1.1	4.9	2.4	2518.79	51.516	16.1296	0.760389	Lower middle income
Canada	1.63497		295.7	277.4	320.8	92.7422	121.021	65.3722	11.5	79.8	6.3	35.2	16.3	37.9	9.6	8.6	4.9	39972.3	80.937	23.7974	0.989114	High income
Cape Verde	2.43067		74.9	88.4	60.9	22.1804	32.9736	11.7901	1.2	25.1	29	3.5	3.7	0.8	0.4	4	4	5883.53	61.833	19.1138	0.963497	Lower middle income
Central African Republic	4.62667		92.9	99.7	86.9	27.875	34.5553	21.1377	1.3	31.4	21	4.5	2.5	1.5	1.2	4.9	2.3	882.904	38.828	15.4647	0.713391	Low income
Chad	6.59467		88.1	99.2	77.4	28.0708	36.501	19.6662	1.4	34.1	18.8	4.2	3	1.2	0.8	5.4	2	1913.05	21.983	15.2875	0.705486	Low income
Chile	1.85833	3.87656	175.7	163.3	195.3	48.1066	59.6274	36.7981	3.9	34.8	12.8	15	5.4	13.3	1.5	6.6	15.6	18235	88.586	22.7496	0.985685	High income
China	1.64967		174	139.9	211.2	56.991	63.3797	51.2227	3	22.1	7.5	14.2	8.6	36.1	0.6	4.1	22.7	9043.8	49.226	19.6338	0.968891	Upper middle income
Colombia	2.37567	4.25625	160.6	151.5	175.2	41.7928	54.1393	29.4188	2.9	35.7	18.7	12.9	3.6	11	3.3	5.9	13.4	10559	75.036	20.8046	0.973772	Upper middle income
Comoros	4.91833		101.5	121.8	81.9	30.2138	44.0979	16.6823	1.7	17.4	61.3	2.7	1.4	1.2	0.9	0.8	1.1	1349.06	27.918	15.7148	0.850014	Low income
Congo, Democratic Republic of	6.25033		107.8	115.2	102.5	20.8247	27.029	14.6282	2	23.5	33.1	5.3	3.8	1	2.2	3.7	5.4	671.01	39.937	15.01	0.729169	Low income
Congo, Republic of	5.069		88.2	94.1	83.7	16.6532	21.016	12.3535	0.5	31.7	25.2	5.6	2.4	1.1	2	3.3	2.7	5421.31	63.228	16.5945	0.810288	Lower middle income
Costa Rica	1.84933		179.3	169.2	193.5	51.2076	67.7785	35.4006	3.2	45.4	11.4	16.4	7.3	7.3	2.3	5.4	17.3	12073.5	71.734	23.06	0.983623	Upper middle income
Cote d'Ivoire	4.90867		89	101	78.2	24.9444	32.1595	17.8772	1.2	33.7	21.7	4.8	3.9	1.7	0.5	3.9	4.4	2833.76	50.557	13.6422	0.783166	Lower middle income
Croatia	1.53667	3.11524	266.9	231.6	319.9	90.7294	104.68	77.1703	10.9	60.9	10	32.9	12.5	34.3	8.9	10.3	9.8	18968.9	57.537	19.9994	0.988891	Upper middle income
Cuba	1.46867	3.23199	218	190.3	250.8	63.5445	84.8439	43.1882	7.4	50.4	17.1	19.7	14	32.9	0.8	6.9	5.9	17921.1	76.597	22.3091	0.988866	Upper middle income
Cyprus	1.47767	3.0813	204.7	198.2	218.2	64.1995	91.4593	39.3323	11.6	78.4	4.1	24.5	10.7	16.2	3.2	7	5.4	31089.9	67.551	21.3688	0.994061	High income
Czech Republic	1.48333	2.67265	293.8	258.9	345.9	82.5643	101.532	64.6297	11.5	70.3	14.1	38.9	18	32.5	12.6	11.1	7.4	27054	73.255	20.553	0.991737	High income
Denmark	1.82		338.1	328.8	354.3	102.631	131.343	74.8052	14.4	105	10.6	40.5	13.5	39.2	19.2	10.3	5.6	41811.6	86.795	21.9194	0.991323	High income
Djibouti	3.60433		92.7	111.3	73.7	30.0652	42.3099	18.0165	2.2	35.9	17.3	6.1	2.5	2.7	0	7.4	2.7	2611.46	76.996	17.0766	0.845854	Lower middle income
Dominican Republic	2.58433	2.76402	153.4	149.1	158.5	44.8177	62.2221	27.6296	1.1	38.1	30.7	10.2	4	12	0.3	1.6	7.3	10862.1	73.752	21.337	0.956152	Upper middle income
Ecuador	2.65567		164.5	169.2	162	48.1582	65.1803	31.4685	2.2	32.7	29	10.7	3.8	7.2	1.7	5.2	16.9	9122.69	62.69	22.9117	0.962402	Upper middle income
Egypt	2.88233		152	147.8	158.4	42.8651	50.5839	35.3632	13.1	49.5	2.3	5.6	3.8	7.2	0.2	6.4	2.5	10405.8	43.019	17.2004	0.970775	Lower middle income
El Salvador	2.26333		153.4	167.2	136.6	47.8189	66.7091	27.6036	1.5	23.7	24.8	8.5	16.3	5.9	0.2	4	16.4	7090.63	64.286	21.5762	0.969379	Lower middle income
Equatorial Guinea	5.13833		86.4	98.5	76.1	38.6082	50.6512	26.9966	2.6	25.2	25.1	4.3	5.4	3.9	0.2	4	2.3	33765.5	39.223	15.484	0.766811	Upper middle income
Eritrea	4.96867		101.7	118.6	82.8	30.8711	41.1427	20.6225	2.2	35.9	17.4	6	2.2	2.5	0.5	7.6	2.4	1061.33	20.572	14.6147	0.91484	Low income
Estonia	1.67667	8.42041	242.8	202.7	321.9	72.3685	93.4136	51.5638	7	51.6	19.9	27.2	14.6	24.4	7.4	11.8	13.8	21085.2	68.094	19.8483	0.989149	High income
Ethiopia	4.90467	4.88315	108	140.9	73.2	38.2472	52.3856	24.1448	2.5	41.8	26.4	7.3	2	3.2	0.1	8.6	3	1059.45	17.319	17.2207	0.815116	Low income
Fiji	2.67067		139.1	189.3	91.3	70.7708	112.069	31.7591	3.1	65	37.8	7	11.3	6	0.8	14.9	2.4	6954.02	51.828	16.6578	0.967331	Upper middle income
Finland	1.85333	2.01672	256.8	234.2	290.1	75.1686	95.6948	55.4997	8.3	89.4	4.3	23.5	13.9	20.1	12.6	8.4	5.2	38300.8	83.558	23.1859	0.990882	High income
French Polynesia	2.11133		255	227.3	287.4	69.026	104.407	35.4186	6	92.2	8.2	13.3	15.2	37.1	5.9	9	7.4		56.479	19.4889		High income
FYR Macedonia	1.45233		239.3	220.8	265.5	79.4207	97.7216	62.1619	11.5	76.2	12.4	24.3	29	40.8	4.8	11.3	16.5	11366.1	56.992	18.5845	0.986259	Upper middle income
Gabon	4.21267		90.2	101.5	79.9	31.4574	41.7261	21.3465	3.8	16.1	19.9	5.2	7.5	6.2	1.2	4.8	2.4	16387.6	85.697	17.966	0.889527	Upper middle income
Georgia	1.817	3.51648	181	163.7	207.8	72.862	95.8247	49.4849	4.1	44	14.2	8.5	14.2	15.9	1.7	3.7	9.6	5818.25	52.869	19.4203	0.962738	Lower middle income
Germany	1.37	2.22773	283.8	252.5	323.7	106.685	128.829	85.3066	13.4	91.6	8.2	30.9	11.9	27.5	11.4	7.4	7.8	39557.6	74.291	22.8894	0.992091	High income
Ghana	4.052	3.45923	91.7	104.8	79.2	27.4234	37.3048	17.9657	2.1	25.6	35.4	4.1	3	2.4	0.8	4.1	2.9	3002.97	50.713	15.357	0.884556	Lower middle income
Greece	1.46333	3.08614	163	138	194.8	53.1748	65.8787	41.1809	9.1	43.9	5.2	13.5	7	28.5	2.4	8.4	5.3	28904.1	76.292	22.9087	0.991007	High income
Guam	2.473	3.68355	167.7	143	198	48.9627	61.739	36.8259	2.9	49.4	9	20.5	12.2	34.7	2.9	2.8	1.6		94.099	21.0504		High income
Guatemala	3.97533		130.4	142.7	116.4	32.4705	42.7255	21.8178	0.6	11.9	22.3	4.3	17.4	6.5	1.1	2.3	23.7	6710.8	49.323	20.9648	0.938546	Lower middle income
Guinea	5.174		90	94	88.9	15.5565	22.5032	8.84235	0.9	14.5	38.4	1.8	2.6	1.4	1.3	3	3.2	1161.48	34.856	14.6846	0.791725	Low income
Guinea-Bissau	5.11567		83.1	96	70	22.3949	30.4609	14.2946	2.2	26	29.8	3.5	2.4	1.6	0.6	3.8	3.3	1340.22	45.221	14.7933	0.733617	Low income
Guyana	2.67933		165.9	193.5	144.4	46.4661	72.9693	20.8508	0.5	50.4	46.9	9.3	22.6	4.1	0	7.9	3.9	5430	28.239	16.2848	0.949434	Upper middle income
Haiti	3.35133		106.9	111.5	102.9	29.7199	42.0548	17.3731	1.2	22	24.9	6.8	3.2	7.1	0.1	3	7.7	1487.01	52.016	16.8412	0.870884	Low income
Honduras	3.15567		131.2	146.7	116	36.924	51.6605	22.3048	1	19.9	29.4	6.9	14.8	6.4	0.7	2.5	17	4183.72	51.696	21.3595	0.954929	Lower middle income
Hungary	1.27667	2.73506	285.4	236.5	356.1	100.964	106.925	95.1923	14.1	54.5	18	42.3	7.5	51.6	7.1	10.6	9.5	21480	68.859	19.3948	0.989011	High income
Iceland	2.15		284.3	274.2	299.5	71.9763	102.447	42.7391	11.5	96.3	7.9	28.4	11.8	29.8	12.1	6	5	38663.4	93.624	23.7397	0.99434	High income
India	2.565	4.40925	94	97.4	92.4	30.8345	41.1625	21.3071	1.6	25.8	22	6.1	2.3	6.9	0.2	4.9	6.1	4544.29	30.93	16.7524	0.898263	Lower middle income
Indonesia	2.43233		133.5	134.4	136.2	44.8988	58.5575	31.4073	3.2	40.3	17.3	12.8	5.6	16.3	0.5	8.4	2.8	7864.42	49.924	17.4277	0.945065	Lower middle income
Iran, Islamic Republic of	1.903	3.46088	127.7	120.1	134.7	39.5781	47.4289	31.9565	8.3	28.1	2.8	11.1	2.5	7.7	0.8	4.8	15.2	15387.3	70.626	19.1042	0.963202	Upper middle income
Iraq	4.21133		135.3	131.7	144.6	30.8849	38.6741	23.3923	11.4	42.6	2.8	7.1	1.4	14	0.3	4.3	5.3	12080.4	69.034	17.2229	0.935836	Upper middle income
Ireland	2.04667	2.46753	307.9	278.9	343.3	85.8645	111.643	60.9415	8.9	92.3	13.6	34.9	11.1	31.3	13.7	11.2	6.5	42904.8	61.84	22.6619	0.989885	High income
Israel	2.99	3.38411	283.2	258.7	318	66.9073	84.0282	50.199	12.6	80.5	4.6	35.9	15.4	21.2	11.4	7.3	7.1	28588.8	91.824	23.6028	0.991156	High income
Italy	1.45	2.6132	278.6	255.2	312.9	111.089	141.483	82.2528	11.8	91.3	6.7	33.9	14	24.5	11.4	10.2	8.2	34720	68.327	24.0888	0.992006	High income
Jamaica	2.33433		198.5	179.2	222	52.9913	73.362	32.3415	3.3	55.8	26.3	14.4	12	18.2	0.9	6	9.1	8201.2	53.743	20.7253	0.956146	Upper middle income
Japan	1.38333	4.82304	217.1	185.7	260.4	68.2539	97.2174	40.3587	5.6	51.5	10.9	32.2	10.6	24.6	0.6	8.4	29.9	33916.5	90.522	25.5055	0.993244	High income
Jordan	3.45667		155.4	157.8	153.3	38.8245	49.4369	28.8461	7.1	61	2.4	25.6	5.2	15.7	0.5	5.4	5.9	11028.5	82.473	18.5284	0.961171	Lower middle income
Kazakhstan	2.58		236.5	216.7	282.2	75.2123	99.4576	51.0665	6.7	63	29.4	22.8	12.9	27.9	3	9.7	21.6	19204.8	53.732	16.3416	0.954558	Upper middle income
Kenya	4.615		181.8	196.6	167.2	41.0465	48.6414	33.5463	1.7	38.3	40.1	8.6	6.6	2.6	1.2	6.4	9.5	2451.78	23.571	17.4352	0.871652	Lower middle income
Korea, Democratic Republic of	2.00233		181.2	170.8	204.2	64.0892	75.3366	53.2316	4.6	36.8	12.4	21.8	5	44.2	0.2	6.8	14.3		60.21	16.4053	0.952414	Low income
Korea, Republic of	1.20633	3.31221	307.8	293.6	340	154.93	220.523	93.0048	5.2	52.1	9.5	45	5.8	28.7	0.9	6.8	41.8	30423	81.936	23.1012	0.988347	High income
Kuwait	2.66933		102.1	123.3	89.8	23.3502	32.7804	16.8361	5.5	46.7	4	12.8	7.5	8	0	4.7	2.6	76319.4	98.263	17.3548	0.980384	High income
Kyrgyzstan	3.02		137.6	129.4	151.6	39.0594	52.8038	25.4007	2.8	27.3	23.7	8.2	8.4	15.6	1.1	6.3	21.4	2733.75	35.303	16.5593	0.951037	Lower middle income
Lao PDR	3.286		141.8	122.4	165.5	34.9235	39.8927	30.0266	2.1	19	12.5	8.8	3.4	13.2	0.5	5.2	2.3	3821.88	33.123	16.6715	0.903514	Lower middle income
Latvia	1.38333	2.98779	246.8	206.5	325	77.2761	95.0522	59.6778	9.2	52.1	17.3	23.7	16.7	27.8	5.6	14.2	14.3	17592.2	67.692	18.8423	0.985139	High income
Lebanon	1.51667		197.4	192.8	203.9	65.3038	83.5849	46.7716	16.6	78.7	4.6	16.1	7.7	19.8	1.1	7.5	5.5	15934.1	87.183	21.5402	0.979697	Upper middle income
Lesotho	3.208	4.44309	103	96.7	114	36.1423	40.2992	32.0877	1.2	9	38.4	2	2.5	2.8	0.5	1.7	1.1	2183.47	24.753	15.0613	0.78464	Lower middle income
Liberia	5.025		89.2	97	82.9	19.9095	27.414	12.6117	1.1	24.1	30.1	3.2	3.2	1.5	1	3.4	3.7	674.606	47.801	15.0658	0.818162	Low income
Libya	2.52467		124.1	113.1	135.9	33.4611	44.2566	22.5664	8.6	24.1	9.7	14.5	3.8	15.6	0.4	5	3.6	29649.3	77.642	19.141	0.966323	Upper middle income
Lithuania	1.51667	2.73122	251.9	224	311.8	85.7998	115.614	56.2252	8.7	48.7	26.1	23.4	17.7	26.2	5.2	12.2	13.8	19843.4	66.757	18.768	0.987817	High income
Luxembourg	1.58	2.55257	280.3	259.6	309.1	88.7096	112.102	66.1056	8.7	89.1	4.9	31.5	24.2	28.4	11.4	7.3	7.6	84210	88.547	22.6865	0.992358	High income
Madagascar	4.65533		137.5	134.3	142.4	37.4935	47.056	27.9423	3.2	26.6	44.6	8	2.9	7.2	1.3	2.2	4.7	1362.31	31.929	16.5902	0.911508	Low income
Malawi	5.634		156	186.4	123.5	61.6932	75.8041	47.8959	7	16.8	75.9	3.4	2.2	0.9	1.5	2.5	2.7	722.388	15.54	16.6523	0.77708	Low income
Malaysia	2.00367		143.6	143.4	144.9	45.4862	57.0712	34.2915	3.7	38.7	15.6	18.3	5.3	17.9	0.5	7.8	7.8	19985.9	70.912	18.5665	0.984798	Upper middle income
Maldives	2.33767		88.9	84.8	91.6	19.7894	28.1375	11.4843	2	31.6	11	5.8	3.1	7.7	0	7.1	3.7	10465.2	39.984	19.6016	0.979948	Upper middle income
Mali	6.84033		111.4	135.6	83.8	32.8619	44.0868	21.8955	6.7	29.8	44.2	6	3.5	2.7	0.9	5.2	9.2	1630	35.996	15.0754	0.774009	Low income
Malta	1.41	2.71689	242.9	228.9	267.7	73.0766	95.8332	51.3431	15.8	85.9	3.8	31.9	15.3	20.4	6.2	11.8	8	26671.5	94.665	21.6712	0.990073	High income
Mauritania	4.836		85.7	97.7	74.4	25.517	34.5266	16.7666	2.2	25.8	29.4	3.6	2.7	1.4	0.8	3.9	3.5	2619.87	56.682	16.2782	0.828872	Lower middle income
Mauritius	1.57		180.2	193.9	171.1	63.4025	82.8489	44.1643	4.3	64.2	15	18.6	11.5	9.9	0.3	8.3	8	14917.4	40.579	18.8701	0.977322	Upper middle income
Mexico	2.28067	3.40761	131.5	139.9	123.9	48.2602	63.4296	32.948	2.9	35.4	23.3	7.8	4.9	7.5	1.8	5.6	6.9	14726.4	77.825	22.075	0.976185	Upper middle income
Micronesia	3.46133		171.4	146.3	202.1	46.5061	59.6551	33.6311	2.9	48.8	8.7	20.4	12.3	34.8	3.1	3.1	1.7	3269.67	22.298	17.1456		Lower middle income
Mongolia	2.43133		200.9	171.9	237.7	40.4232	41.6395	39.2088	1.1	9.4	24.3	6	1.9	15.6	0.1	3.7	32.5	6344.51	67.567	15.9828	0.964403	Lower middle income
Montenegro	1.69833		238.3	219.7	262.7	112.392	131.442	93.6684	10.1	59.7	20.2	28.2	15.3	39.6	4.7	12	9.5	13325	63.096	18.884	0.987371	Upper middle income
Morocco	2.58133		117.8	114.4	122.7	40.6901	54.1021	26.7756	5.8	40.8	14.3	8.5	3	13.6	0.4	4.7	4	6334.96	57.684	17.6084	0.954921	Lower middle income
Mozambique	5.40767		136.8	153	118.3	55.3402	68.5015	41.7983	1.5	14.5	65	1.2	1.9	2.8	1.3	0.9	0.9	913.896	30.955	16.2897	0.752171	Low income
Myanmar	2.003		140.5	134.6	149.4	48.0055	58.1921	37.7323	2.1	22.1	20.6	8.7	2.4	20.2	0.3	5.5	11.2		31.405	16.4328	0.901565	Lower middle income
Namibia	3.23033		82.7	81.5	86.3	25.4664	31.3404	19.7039	2.1	24.4	14.7	4.8	2.6	3.3	2.1	2.8	1.6	8267.34	41.616	16.762	0.881203	Upper middle income
Nepal	2.62333		85.2	85.6	85.6	24.8475	31.7084	18.0473	2	13.7	19	3.2	0.9	12.3	0.2	5.8	5.3	1958.66	16.822	16.6528	0.931676	Low income
New Caledonia	2.17333		297.9	269.3	330.7	78.1782	112.809	43.8855	4.5	87.6	15.3	24.1	22.1	40.1	7.2	7.6	7.8		67.273	19.7		High income
New Zealand	2.11	2.4885	295	274.3	320.1	90.0077	115.955	63.939	2.9	85	5.3	37.3	13.9	25.9	35.8	8	5.2	30336.9	86.165	23.5772	0.987538	High income
Nicaragua	2.63033		114.4	123.1	106.1	33.8985	47.6082	20.0873	0.9	23.9	36.2	7.9	2.8	7	0.5	2.1	11.1	3962.73	57.255	21.3756	0.964828	Lower middle income
Niger	7.58333		63.4	71	56.7	20.7384	26.5396	14.9656	1.9	23.8	8.6	4.8	3.1	0.2	0.6	7.3	1.9	824.205	17.559	15.264	0.796596	Low income
Nigeria	6.02		100.1	121.7	79	29.9752	42.9914	17.4654	1	50.4	29	4.2	3.4	1.1	0.5	3.1	2	5010.34	43.48	13.3625	0.782235	Lower middle income
Norway	1.93667	2.30479	318.3	277.1	368.7	88.0253	105.949	70.9797	13.5	73.1	9.8	38.9	16.9	30	18.8	9.5	4.6	57739	79.102	23.419	0.991313	High income
Oman	2.898		82.1	92.4	78.6	22.0464	27.6436	18.0778	4.8	26	5.3	7.4	3.8	5.1	0.4	3.3	5.3	48497	75.161	19.6044	0.991313	High income
Pakistan	3.42867		111.8	127.7	96	40.3257	51.6094	29.3941	3.4	50.3	7.9	4	3.6	5.8	0.2	5.6	3	4134.24	36.598	17.3452	0.876554	Lower middle income
Panama	2.54933		148.4	148.8	150.1	47.0112	66.3961	28.2072	2.3	43	18.7	12.5	7.7	9	1.4	6.4	10.6	14619.6	65.115	23.3374	0.967054	Upper middle income
Papua New Guinea	3.95367		165.2	179.8	156.7	48.2026	71.5022	26.2413	1.5	33.7	34.5	8.1	9.3	8	4.2	7	6.9	2071.49	13.019	14.6983	0.892399	Lower middle income
Paraguay	2.97033		147.5	153	143.2	43.6234	64.3104	23.4025	2.2	43.8	34.2	12.1	5.8	14	1.5	5.1	6.3	6865.88	58.487	20.6323	0.966617	Upper middle income
Peru	2.51167	4.17363	154.5	169.8	140.9	46.6887	65.2423	28.5639	3.1	28	32.7	11.1	3.7	10.1	1.6	4.9	15.8	9714.64	76.915	20.7661	0.967408	Upper middle income
Philippines	3.15367	5.13756	140	143.4	139.9	42.9187	58.2088	28.0698	1.5	47	16	13.1	5.6	19.3	0.4	5.9	3.8	5500.24	45.255	16.7084	0.952944	Lower middle income
Poland	1.36	3.24831	229.6	205.6	269.2	62.5429	74.6303	50.8079	11	51.9	12.2	27	16.9	38	4.1	13.6	8.4	20683.1	60.892	20.4771	0.988809	High income
Portugal	1.36	2.89386	246.2	198.1	306.3	101.877	110.554	93.3796	12	67.6	9	31.7	12.6	20.2	6.7	6.2	13.1	26927.4	60.567	22.446	0.990743	High income
Puerto Rico	1.6566	3.01953	211.1	193.5	237.2	72.7075	98.9064	46.307	5.5	57.5	11.4	24.6	16	9.2	2.1	4.6	4.1	33760	93.825	22.9186		High income
Qatar	2.091	9.1835	108.8	134.5	104	28.7191	50.2481	21.8383	5.3	46.1	5.1	12.6	5.7	10.7	0.5	4.6	5.8	126614	98.655	20.6681	0.985182	High income
Republic of Moldova	1.47633		194.1	170.2	230	64.1937	76.1567	52.0322	6.3	38.7	19.6	28.3	12.8	23.5	2.3	7.5	11.5	3831.86	44.886	16.0389	0.97951	Lower middle income
Romania	1.52333	3.02382	224.2	190.6	271	82.738	95.9672	69.9513	9.7	50	28.6	26.4	8.5	32.6	3.5	10.3	10.4	16252.2	53.829	18.9773	0.982657	Upper middle income
Russian Federation	1.56333	2.75399	204.3	187.1	245.8	69.5731	90.2479	48.848	5.7	45.6	15.3	24.5	16.1	24	4.1	11.3	16	20541.3	73.687	17.2751	0.97611	Upper middle income
Rwanda	4.841	2.97399	135.8	142.3	130.2	32.7323	41.5064	23.737	3.5	15.9	41.8	5.1	5.3	1.2	2.4	4.2	8.2	1236.48	23.952	17.2617	0.839899	Low income
Samoa	4.33467		92.7	96.1	92.5	29.9152	45.3587	15.8241	1.3	23.2	17.1	6.5	7.4	4.7	0.9	3.9	9.7	5307.7	20.078	18.1086	0.964751	Upper middle income
Saudi Arabia	2.83		91.1	102.8	85.9	28.0247	38.4515	19.4339	3.6	29.5	2.7	11.6	5.8	5.1	0.3	3.4	3.1	45247.4	82.084	18.4873	0.965798	High income
Senegal	5.049		101.2	115	85.5	25.2164	35.3309	15.0684	3.9	22.4	41.4	3.9	3	2.1	1.1	4.2	6.2	2137.58	42.23	16.0605	0.870409	Low income
Serbia	1.41333		269.7	247.6	299.2	99.3412	118.559	80.9721	10.6	69	23.8	32.6	17.9	45.6	7.1	12.8	8.6	11805.3	55.208	18.2965	0.988677	Upper middle income
Sierra Leone	4.94533		92.3	97.7	83.8	21.2859	29.0996	13.1651	1	24.3	30.2	3.4	3.2	1.5	0.9	3.3	3.8	1319.26	38.241	12.3472	0.727886	Low income
Singapore	1.19	3.57709	206.4	198.7	218.8	74.4608	102.602	47.6842	4.3	65.7	8.1	33.7	13.9	24.9	0.5	9.9	8.2	70364.2	100	23.7412	0.993723	High income
Slovakia	1.44	3.18864	276.9	238	338.2	83.1234	93.3864	73.2353	10.1	57.5	16.1	42.7	19	28.3	9.9	11.6	9.6	24434.9	54.685	19.4356	0.988901	High income
Slovenia	1.55333	2.94765	296.3	251.5	358.2	105.499	125.201	86.73	10.7	66.5	10.5	37	15	33.9	16.2	10.4	10.4	27566.8	50.04	22.2246	0.989588	High income
Solomon Islands	4.23467		116.3	145.2	89.3	44.3689	66.6012	23.8751	1.5	47.6	28.5	6.9	10.2	7.6	0.6	10.1	2	1750.3	20.048	16.6807	0.946529	Lower middle income
Somalia	6.86767		139.1	165.2	111.9	36.1132	48.4284	23.736	2.1	40.6	33.4	8	4.3	2.9	0.7	7.5	6.3		37.259	15.924	0.726995	Low income
South African Republic	2.46833		187.1	168.9	224.3	51.8147	68.6166	35.5329	4.4	41.5	31.7	11.9	6.9	18.5	4.5	5.5	5.1	11415.3	62.218	15.2148	0.811348	Upper middle income
South Sudan	5.19433		132.7	143	123.1	35.665	43.8471	27.5776	1.9	31.8	30.4	6.6	3.8	2.3	1.2	6.4	5	3760.46	17.855	15.87		Low income
Spain	1.36333	2.87918	249	198.2	312.8	88.1283	109.409	67.9651	13.9	67.3	7.8	33.1	11.6	30.3	6.9	7.7	7.8	32354.1	78.442	24.2061	0.991649	High income
Sri Lanka	2.34167		94.8	102.7	86.9	32.5858	41.7983	23.4099	1.8	30.9	13.1	3.7	1.5	6.2	0.1	5.8	5.8	7418.9	18.321	19.1339	0.968771	Lower middle income
Sudan	4.63767		91.1	91	92	24.4683	29.7362	19.286	2.3	27.8	7.9	4.6	2.4	2	0.7	6.4	1.8	3259.41	33.08	17.3037	0.82098	Lower middle income
Suriname	2.34567		159.6	162.7	163.8	53.9542	77.399	31.3695	3.1	41.4	38	16.7	4	12.8	0.5	8.6	5	14034.9	66.344	18.1786	0.956288	Upper middle income
Swaziland	3.558	4.79959	115.3	111.9	122.1	39.7404	47.2394	32.2384	1.9	10.5	53.1	2.3	5.3	3	0.6	2.5	2.1	6379.99	21.492	16.1553	0.801463	Lower middle income
Sweden	1.94		270	248.7	296.8	79.3429	105.049	54.7988	10.3	80.4	7.4	29.2	13.5	19.1	18	7.5	3.7	41731.8	85.056	23.5957	0.992422	High income
Switzerland	1.51333	2.39681	287	245.9	337.9	96.1416	117.225	75.5859	12.2	83.1	3.6	29.4	12.6	27.3	20.3	7.9	4.2	51327.3	73.663	24.508	0.992895	High income
Syrian Arab Republic	3.07967		145.9	145.2	148.3	37.8064	48.7337	27.2285	9.6	52.5	2.6	16.2	3.3	15.1	0.4	4.8	5.6		55.677	19.5721	0.975968	Lower middle income
Tajikistan	3.77667		119.1	112.3	128.7	35.8701	41.2015	30.4512	3	20.4	9.9	5.5	12.2	7.7	1	2	21.7	2067.62	26.516	17.6555	0.937649	Lower middle income
Tanzania	5.42567		123.7	132.7	115.8	33.7755	39.4861	28.1477	3.2	19.4	54	4.8	1.5	0.7	1.6	2	3.1	1513.96	28.114	17.413	0.829695	Low income
Thailand	1.443		137.5	128.8	149.6	57.2752	70.5169	44.0833	2.7	29.3	17.8	12.4	3.9	20.9	0.4	5.9	3.1	12562.4	44.08	20.8508	0.970931	Upper middle income
The Gambia	5.79433		68.2	69.6	67.3	15.8459	14.7886	16.9357	0.8	9.8	26.1	1.3	1.1	2.4	0.9	1.2	1.7	1633.37	56.297	15.0024	0.848684	Low income
The Netherlands	1.78		304.8	289.6	327.8	103.206	136.038	71.4596	8.2	99	6.8	40.2	12.4	37.2	19.4	6.8	5.6	44748	87.061	22.9515	0.991178	High income
Timor-Leste	5.6	5.5067	165.4	149.6	183.9	27.0878	32.6843	21.7641	3.5	32.6	13.3	13.4	9.3	31	1.7	5.1	2.3	1741.2	29.507	16.4338	0.924548	Lower middle income
Togo	4.791		91.1	104.8	77.2	28.816	38.0945	19.4764	1.8	27.2	21.5	3.8	4.1	1.4	1	5	5.8	1220.82	37.533	14.2979	0.85388	Low income
Trinidad and Tobago	1.801		210.9	180.3	273.5	60.1508	82.396	37.776	3.3	56.9	24.5	23.5	14.6	12.2	1.3	10.6	4.4	28728.2	9.092	17.697	0.956069	High income
Tunisia	2.11		110.6	95.7	127	37.7329	46.114	29.4418	8.3	31.8	4.8	10.9	3.3	16	0.5	4.2	4.2	10198.5	65.934	19.4183	0.972062	Lower middle income
Turkey	2.10133		205.1	161.6	257.8	65.4284	75.2262	55.8126	15.2	39.1	4.3	16.6	10.1	34.7	2.1	6.3	14.2	16195.2	70.715	19.9975	0.97458	Upper middle income
Turkmenistan	2.41267		144	132.8	159.4	52.5573	59.9039	45.214	3.5	26.8	13.1	9	6.1	12.7	1.2	2.6	18.2	9828.81	48.402	16.8695	0.936138	Upper middle income
Uganda	6.15433		169.7	167.4	175.7	40.1411	44.7664	35.572	0.9	27.5	44.4	7.1	4	2.7	1.8	6.9	5.1	1267.84	14.492	17.0134	0.817073	Low income
Ukraine	1.45467		192.9	174.7	231.9	76.9784	98.1738	55.7283	6	41.3	16.6	23.4	16.6	22.2	4	10.7	14.3	7697.98	68.686	17.2431	0.977451	Lower middle income
United Arab Emirates	1.87067		92.5	127.1	83.8	19.951	38.2277	11.6051	4.3	39.2	9.5	8.5	6	9.4	0.2	6.4	4.8	55764.9	84.055	19.1878	0.986917	High income
United Kingdom	1.90667		272.9	267.3	284	85.956	113.088	59.5111	5.8	95	7.1	30.2	13.9	30	14.6	11.7	4.7	35924	81.302	22.9282	0.989882	High income
United States of America	1.9425		318	297.4	347	101.35	126.577	77.0224	11.6	92.9	6.6	25	19.5	38.4	14.3	8	3.9	48377.4	80.772	22.7736	0.985354	High income
Uruguay	2.08033		251	220.9	297.5	72.1468	91.7184	52.8217	8.5	69.8	18.9	29.5	9.5	27.4	4.1	8.4	10	16160.8	94.414	21.3584	0.979863	High income
Uzbekistan	2.39		99.7	103.5	96.9	37.1124	47.7664	26.5959	2.3	27.1	13.5	5.3	5.8	8	0.8	2.1	12.5	4100.52	36.191	18.154	0.954211	Lower middle income
Vanuatu	3.50133		107.8	117	98.2	39.6895	53.3972	26.525	1.4	31.8	19.2	6.5	10.2	9.6	1.1	4.2	3.3	2888.83	24.589	17.476	0.962864	Lower middle income
Venezuela	2.47233		150	155	146.9	51.4646	72.5658	30.8547	3.7	41.2	32.8	10.7	5.4	16	1.1	5.1	9.6	16202.1	88.769	20.7033	0.973794	Upper middle income
Vietnam	1.819		140.4	114.2	172.9	62.7402	60.5785	64.8669	1.1	23	10.6	10.1	5.4	25.2	0.2	2.6	16.3	4395.55	30.392	21.9466	0.965839	Lower middle income
Yemen, Rep.	4.50133		80.4	80.7	81.2	24.5206	28.3035	20.8382	1.8	27.4	3.1	4.5	0.1	3.8	0.3	3.8	4	4442.54	31.732	16.0173	0.902273	Lower middle income
Zambia	5.81167		136.2	157.8	115.1	41.8609	51.8464	32.0933	2.8	22.4	58	4.8	3.3	1.8	0.9	4	4.4	3381.06	38.725	16.415	0.761352	Lower middle income
Zimbabwe	3.71867		190.3	209.1	167	44.8407	48.0638	41.6441	2.9	28.5	56.4	8.8	9.1	4.9	1.6	6.6	8	1454.23	33.196	18.4004	0.80874	Low income
