# Supplementary material for: Greater family size is associated with less cancer risk: an ecological analysis of 178 countries
Source: BMC Cancer. 2018 Sep 26;18:924. doi: 10.1186/s12885-018-4837-0 (PMC6156945; doi:10.1186/s12885-018-4837-0)
Supplement: Supplementary file 5 — Table S3. Data descriptive and summary. (XLSX 16 kb) [file 12885_2018_4837_MOESM5_ESM.xlsx]

## Sheet: Supplemental File 5
Descriptive Statistics
	All countries								Developed Countries								Developing Countries
	N	Minimum	Maximum	Mean	Std.	Skewness	Std.		N	Minimum	Maximum	Mean	Std.	Skewness	Std.		N	Minimum	Maximum	Mean	Std.	Skewness	Std.		Data
	Statistic	Statistic	Statistic	Statistic	Deviation	Statistic	Error		Statistic	Statistic	Statistic	Statistic	Deviation	Statistic	Error		Statistic	Statistic	Statistic	Statistic	Deviation	Statistic	Error		Source
Total Fertility Rate (Mean 2009-2011)	178	1.19	7.58333	2.9662	1.51573	0.967256	0.182075		98	1.19	5.13833	2.05215	0.703307	1.82551	0.243759		80	1.45467	7.58333	4.0859	1.49469	0.118149	0.268909		The World Bank
Household Size	58	2.01672	9.1835	3.57512	1.35386	2.24876	0.31372		46	2.01672	9.1835	3.37364	1.37561	2.9424	0.350096		12	2.97399	5.9392	4.34744	0.967578	-0.013811	0.637302		The United Nations
All cancers excl. non-melanoma skin cancer (C00-97, but C44) - all ages: total	178	63.4	338.1	168.841	70.466	0.613369	0.182075		98	82.1	338.1	206.354	69.5231	-0.063751	0.243759		80	63.4	257	122.887	36.1419	1.00325	0.268909		The IARC of WHO
All cancers excl. non-melanoma skin cancer (C00-97, but C44)- all ages: female	178	69.6	328.8	163.57	57.929	0.628304	0.182075		98	81.5	328.8	192.96	57.6971	0.0774338	0.243759		80	69.6	226.4	127.566	32.3569	0.640185	0.268909		The IARC of WHO
All cancers excl. non-melanoma skin cancer (C00-97, but C44) - all ages: male	178	56.7	373.9	180.033	90.3137	0.571347	0.182075		98	76.1	373.9	228.878	87.793	-0.154751	0.243759		80	56.7	305.6	120.199	47.1807	1.40172	0.268909		The IARC of WHO
All cancers excl. non-melanoma skin cancer (C00-97, but C44) – 0-49: totalǂ	178	15.5565	154.93	53.1493	25.9497	0.841217	0.182075		98	19.7894	154.93	66.6882	25.8568	0.32291	0.243759		80	15.5565	84.6646	36.5642	13.4864	1.29554	0.268909		The IARC of WHO
All cancers excl. non-melanoma skin cancer (C00-97, but C44) – 0-49: femaleǂ	178	14.7886	220.523	68.4166	32.9744	0.954481	0.182075		98	27.6436	220.523	86.2388	32.2615	0.581408	0.243759		80	14.7886	107.687	46.5844	16.7772	1.29313	0.268909		The IARC of WHO
All cancers excl. non-melanoma skin cancer (C00-97, but C44) – 0-49: maleǂ	178	8.84235	95.1923	38.4289	20.4736	0.906965	0.182075		98	11.4843	95.1923	48.043	21.2291	0.394133	0.243759		80	8.84235	64.8669	26.6516	11.4311	1.31566	0.268909		The IARC of WHO
Bladder (C67), all ages	178	0.5	17.5	5.12865	4.09447	1.01171	0.182075		98	0.5	17.5	7.05816	4.18364	0.469983	0.243759		80	0.5	13.1	2.765	2.40717	2.47078	0.268909		The IARC of WHO
Breast(C50), all ages	178	4.6	111.9	44.6669	23.7143	0.793729	0.182075		98	16.1	111.9	57.3653	23.2102	0.339276	0.243759		80	4.6	74.1	29.1112	12.3877	0.853411	0.268909		The IARC of WHO
Cervix uteri (C53), all ages	178	2.3	75.9	20.0084	13.9368	1.19146	0.182075		98	2.7	46.9	14.7602	9.69314	0.976746	0.243759		80	2.3	75.9	26.4375	15.6138	0.83517	0.268909		The IARC of WHO
Colorectum (C18-21), all ages	178	1.2	45	15.1135	11.4118	0.806517	0.182075		98	3.5	45	21.5612	10.9669	0.20611	0.243759		80	1.2	28.3	7.215	5.41807	2.15273	0.268909		The IARC of WHO
Corpus uteri (C54), all ages	178	0	34.1	8.37247	6.20023	1.08677	0.182075		98	1.4	34.1	11.0551	6.03663	0.832404	0.243759		80	0	26.7	5.08625	4.63945	2.23597	0.268909		The IARC of WHO
Lung (C33-34), all ages	178	0.2	51.6	15.4129	12.4308	0.648911	0.182075		98	3.3	51.6	21.5245	11.4729	0.201226	0.243759		80	0.2	44.2	7.92625	9.02766	1.95835	0.268909		The IARC of WHO
Melanoma of skin (C43), all ages	178	0	35.8	3.4	5.56565	3.13825	0.182075		98	0	35.8	5.37653	6.87043	2.21393	0.243759		80	0	4.2	0.97875	0.813757	1.80855	0.268909		The IARC of WHO
Ovary (C56), all ages	178	0.8	14.9	6.25112	2.9605	0.606689	0.182075		98	1.6	14.9	7.52755	2.9819	0.299546	0.243759		80	0.8	10.7	4.6875	2.05484	0.545224	0.268909		The IARC of WHO
Stomach (C16), all ages	178	0.9	41.8	7.83427	6.16733	2.0828	0.182075		98	0.9	41.8	8.78878	6.18206	2.33795	0.243759		80	0.9	32.5	6.665	5.98158	1.9632	0.268909		The IARC of WHO
GDP PPP 2010	178	12.3472	25.5055	18.8983	2.87221	0.231429	0.182075		98	15.2148	25.5055	20.5262	2.40708	-0.167484	0.243759		80	12.3472	23.4257	16.9041	2.01354	0.898087	0.268909		The World Bank
Urbanization 2010	170	671.01	126614	16232.6	18632.7	2.31637	0.186238		94	5307.7	126614	26553.2	19623	2.13025	0.248736		76	671.01	11028.5	3467.53	2492.11	1.10868	0.275637		The World Bank
Life Expectancy (e60, 2005-2010)	178	9.092	100	55.8756	23.2848	-0.0554199	0.182075		98	9.092	100	69.6947	18.3857	-0.709326	0.243759		80	10.641	82.473	38.9473	16.5112	0.462416	0.268909		The United Nations
Biological State Index (Ibs)	172	0.634765	0.99434	0.924219	0.0829108	-1.32404	0.18517		94	0.766811	0.99434	0.972031	0.0349401	-3.79205	0.248736		78	0.634765	0.97951	0.866599	0.0873938	-0.455231	0.272211		Self calculated
Valid N (listwise)	56								44								12
